# Supplementary material for: Novel Allelic Gene Variations in CmCLAVATA3 (CmCLV3) Were Identified in a Genetic Population of Melon (Cucumis melo L.)
Source: Int J Mol Sci. 2024 May 30;25(11):6011. doi: 10.3390/ijms25116011 (PMC11173160; doi:10.3390/ijms25116011)
Supplement: Supplementary file 1 [file ijms-25-06011-s001.zip]

Archive with 1 entries (1 files):
- ijms-3005311-supplementary.xlsx
