# Supplementary material for: Novel Allelic Gene Variations in CmCLAVATA3 (CmCLV3) Were Identified in a Genetic Population of Melon (Cucumis melo L.)
Source: Int J Mol Sci. 2024 May 30;25(11):6011. doi: 10.3390/ijms25116011 (PMC11173160; doi:10.3390/ijms25116011)
Supplement: Supplementary file 1 [file ijms-25-06011-s001.zip › ijms-3005311-supplementary.xlsx]

## Sheet: Table S1
Table S1 List of Mapping
Primer name		Sequences 5'-3'	Tm(℃)	Marker type	Function
kp-4009	Forward1	GAAGGTGACCAAGTTCATGCTTTGGAGAGACAACAGGTTAC	57.4	KASP	Mapping
	Forward2	GAAGGTCGGAGTCAACGGATTTTGGAGAGACAACAGGTTAT	57.2
	Common	AACGTATGACCAATTTCTACACC	57.8
kp-8150	Forward1	GAAGGTGACCAAGTTCATGCTGTTCTGTTTGCTCGTATATTACAAG	56.2	KASP	Mapping
	Forward2	GAAGGTCGGAGTCAACGGATTGTTCTGTTTGCTCGTATATTACAAA	56.3
	Common	TTACCCAGCTGTAACGTGTATA	56.6
kp-1017	Forward1	GAAGGTGACCAAGTTCATGCTGAGCAAATTTCTGATTACCTTCATAT	58.2	KASP	Mapping
	Forward2	GAAGGTCGGAGTCAACGGATTGAGCAAATTTCTGATTACCTTCATAC	58.5
	Common	ATAACTCGGATCATTGCACCTA	56.9
kp-1209	Forward1	GAAGGTGACCAAGTTCATGCTCTCCCAGTTTTCCAATAAACGAG	60.2	KASP	Mapping
	Forward2	GAAGGTCGGAGTCAACGGATTCTCCCAGTTTTCCAATAAACGAA	60.5
	Common	AGAACTAGAACCTTAACGTGTCT	58.2
kp-1318	Forward1	GAAGGTGACCAAGTTCATGCTTCTGGCTGAAGTTTCGACTT	57.4	KASP	Mapping
	Forward2	GAAGGTCGGAGTCAACGGATTTCTGGCTGAAGTTTCGACTA	57.6
	Common	TAACACTCTCTGTAGTCTTTCCC	56.6
s-1363	Forward	TGGTGTAGATCATGGCGTAT	53.4	Sequencing	Mapping
	Reverse	ATTGTAGAGGCGGAAGAGAC	53.5
s-1382	Forward	CGATGGTAACCGAATCTGCT	57.7	Sequencing	Mapping
	Reverse	TCACACCCACCATAGCACCT	58.2
kp-1509	Forward1	GAAGGTGACCAAGTTCATGCTAATCCAATCAATTCCACACTTC	56	KASP	Mapping
	Forward2	GAAGGTCGGAGTCAACGGATTAATCCAATCAATTCCACACTTT	56.1
	Common	TAACACGATCTTATGCCAACAC	55.7
kp-1521	Forward1	GAAGGTGACCAAGTTCATGCTAGAATGAAGAGAACCAGAAGAAAA	56.7	KASP	Mapping
	Forward2	GAAGGTCGGAGTCAACGGATTAGAATGAAGAGAACCAGAAGAAAT	55.8
	Common	AATGGCATCACCTTCTCCC	56.8
s-1542	Forward	AGATCTTTGCCAACCTGTTA	53	Sequencing	Mapping
	Reverse	CATACCTCATTTGCTACCCT	53.1
s-1556	Forward	GAGGTATGCAACCTGGGTTT	56.5	Sequencing	Mapping
	Reverse	GGGAGCCAAGACATACAACC	56.8
s-1564	Forward	GTAGGAACTGGGGGGTAATG	56.1	Sequencing	Mapping
	Reverse	TGTGAAAACTGAACAAGCCC	56
kp-1603	Forward1	GAAGGTGACCAAGTTCATGCTGCCTGGAGAAGCCTTTAATTACT	56.2	KASP	Mapping
	Forward2	GAAGGTCGGAGTCAACGGATTGCCTGGAGAAGCCTTTAATTACA	56.5
	Common	ACTAGCGACACGAAATTTGAC	56
kp-1884	Forward1	GAAGGTGACCAAGTTCATGCTAGCCTGCCCGTAAAACTAAAC	58.5	KASP	Mapping
	Forward2	GAAGGTCGGAGTCAACGGATTAGCCTGCCCGTAAAACTAAAT	58.4
	Common	TGTCAATCATGTTCAGTGCTG	56

## Sheet: Table S2
Table S2 List of cloning
Primer name		Sequences 5'-3'	Tm(℃)	Marker type
clv3-qp		ATGGCATCACCTTCTCCCTCTT	61.5	Expression
		TCAAGGAGTTCTAGGCTTCTTTGG	61
clv1-qp		TCCGAGTGTATGTCCTCCATTG	59.8	Expression
		GTCTACGCCTTCTCCAAAATCA	58.9
Ant		ATTCTTGCATCTCTAAGTACCTTCC	58	Expression
		CCAACTAAAGGGAAATAACTCACC	58.8
clv3-TATA-lack		TTGCGTGCGTGTCATATTCAT	59.8	Cloning
		GGTTTCGCCAAAATTTCTTTT	58.4
clv3-promoter-insert		TAATGACCCAATATGACACAGCA	58.3	Cloning
		CTAACTTCCCATAACCCAATCCT	58.8
clv3-promoter-vartain		CTATGAGCGAGGAAGAAAAAGAG	57.8	Cloning
		ATTAGCGCTTAATGGAAATTCTAA	57.7
clv3-CDS-vartain		CAACTCTCCAGCAGCAATAGTTA	57.2	Cloning
		ATGCTGTGTCATATTGGGTCATT	58.7
clv3-3UTR-lack		CGATAAAGGTTCAAGGCTACAAT	57.9	Cloning
		AACGCTGTCGTATTATTCCAACT	58.1
clv3-agrestis-vartain		CTTTGGGCTTCCACCATTGT	59.8	Cloning
		GAAGAGGGAGATAAGGGCGG	60.4
